# Supplementary material for: Naturalizing laboratory mice by housing in a farmyard-type habitat confers protection against colorectal carcinogenesis
Source: Gut Microbes. 2021 Nov 9;13(1):1993581. doi: 10.1080/19490976.2021.1993581 (PMC8583187; doi:10.1080/19490976.2021.1993581)
Supplement: Supplemental Material [file KGMI_A_1993581_SM4446.zip]

Archive with 12 entries (12 files):
- SupplementaryFigureS1.tiff
- SupplementaryFigureS2.tiff
- SupplementaryFigureS3_rev1.tiff
- SupplementaryFigureS4_rev1.tiff
- SupplementaryFigureS5_rev1_2.tiff
- SupplementaryFigureS6_rev1_2.tiff
- SupplementaryFigureS7.tiff
- SupplementaryFigureS8_rev1.tiff
- SupplementaryVideoS1.mp4
- Supplementary Figures caption.docx
- supplementary tables.docx
- supplementary Video S1 caption.docx
